# Supplementary material for: uSing rolE-substitutioN In care homes to improve ORal health (SENIOR): a study protocol
Source: Trials. 2022 Aug 18;23:679. doi: 10.1186/s13063-022-06487-3 (PMC9386206; doi:10.1186/s13063-022-06487-3)
Supplement: Supplementary file 1 — Additional file 1. Consent form (trial residents). Consent form (care-homes). [file 13063_2022_6487_MOESM1_ESM.zip]

Archive with 2 entries (2 files):
- 6-CF_trial_residents_V1R1.docx
- CF_trial_care-homes_V1R1.docx
